# Supplementary material for: Biting midges (Diptera: Ceratopogonidae) as putative vectors of zoonotic Onchocerca lupi (Nematoda: Onchocercidae) in northern Arizona and New Mexico, southwestern United States
Source: Front Vet Sci. 2023 May 15;10:1167070. doi: 10.3389/fvets.2023.1167070 (PMC10225701; doi:10.3389/fvets.2023.1167070)
Supplement: Supplementary file 2 [file Table_1.xlsx]

## Sheet: Sheet1
Species	GenBank Accession
Fanniidae sp rep1	OQ720968
Fanniidae sp rep2	OQ720969
Fanniidae sp rep3	OQ720970
Fanniidae sp rep4	OQ720971
Hippelates sp	OQ720972
Paradidyma sp	OQ720973
Stomoxys calcitrans	OQ720974
Ceratopogonidae sp rep1	OQ720975
Ceratopogonidae sp rep2	OQ720976
Ceratopogonidae sp rep3	OQ720977
Culicoides sonorensis	OQ720978
Culicoides variipennis	OQ720979
Lucilia sericata	OQ720980
Anthomyiidae	OQ720981
Ravinia errabunda	OQ720982
Delia platura	OQ720983
Oscinellinae	OQ720984
Tachinidae sp rep1	OQ720985
Coenosia attenuata	OQ720986
COI Olupi from canine	OQ716812
COI Olupi from biting midge	OQ509788
